# Supplementary material for: EFE-8c4, a polyamine from Elaeagnus multiflora, protects neuronal cells by regulating oxidative stress and apoptotic pathways
Source: Front Neurosci. 2026 Jul 2;20:1868462. doi: 10.3389/fnins.2026.1868462 (PMC13372788; doi:10.3389/fnins.2026.1868462)
Supplement: Supplementary file 1 [file Supplementary_file_1.zip]

Archive with 6 entries (6 files):
- Supplementary Figure 1A.jpg
- Supplementary Figure 1B.jpg
- Supplementary Figure 2A.jpg
- Supplementary Figure 2B.jpg
- Supplementary Figure 3A.jpg
- Supplementary Figure 3B.jpg
