# Supplementary material for: EFE-8c4, a polyamine from Elaeagnus multiflora, protects neuronal cells by regulating oxidative stress and apoptotic pathways
Source: Front Neurosci. 2026 Jul 2;20:1868462. doi: 10.3389/fnins.2026.1868462 (PMC13372788; doi:10.3389/fnins.2026.1868462)
Supplement: Supplementary file 2 [file Supplementary_file_2.ZIP]

Archive with 7 entries (7 files):
- supplement Figure/Figure 3. WBA BAX Membrane.jpg
- supplement Figure/Figure 3. WBA Bcl-2 Membrane_upper lane.jpg
- supplement Figure/Figure 3. WBA GAPDH Membrane.jpg
- supplement Figure/Figure 3. WBA PCNA Membrane.jpg
- supplement Figure/Figure 4. WBA Caspase 8 Membrane_under lane.jpg
- supplement Figure/Figure 4. WBA GAPDH Membrane.jpg
- supplement Figure/Figure 4. WBA p53_under lane.jpg
